# Supplementary material for: Functional characterization of two rare BCR–FGFR1+ leukemias
Source: Cold Spring Harb Mol Case Stud. 2020 Apr;6(2):a004838. doi: 10.1101/mcs.a004838 (PMC7133745; doi:10.1101/mcs.a004838)
Supplement: Supplemental Material [file supp_mcs.a004838_Supplemental_Table_2_Sensitivity_Data.xlsx]

## Sheet: Notes and Definitions
Supplemental Table 2
Drug sensitivity Data
Table provides the data collected from drug sensitivity assays and graphed in Figure 4. All drugs listed are non-proprietary. During Graph creation, median IC50 values were capped at 100%
Definitions
Drug IC 50	Median Inhibitor concentration at which cell proliferations is reduced by half compared to control identified on all samples previous tested with each drug
Result IC50	Inhibitor concentration at which cell proliferation is reduced by half compared to control in patient samples tested
% Median IC 50	The comparative value of the measured result IC50 value for each drug tested compared to the median IC50 of all samples tested previously for each drug

## Sheet: Case 1
Result	Drug	Drug IC50 Value	Result IC50 Value	% Median IC50
237465	Ponatinib (AP24534)	0.147527	0.0071838	4.86949
237405	RAF265 (CHIR-265)	0.943638	0.125967	13.349
237464	Ponatinib (AP24534)	0.147527	0.0206906	14.025
237523	Tozasertib (VX-680)	6.71501	2.6181	38.9888
237446	Dovitinib (CHIR-258)	0.877577	0.346004	39.4272
237420	JQ1	0.381092	0.153673	40.3243
237423	Flavopiridol	0.149571	0.0722069	48.2761
237421	Canertinib (CI-1033)	5.2876	2.87218	54.3192
237478	NVP-ADW742	5.77133	3.36725	58.3445
237410	Bortezomib (Velcade)	0.325005	0.191329	58.8695
237504	Erlotinib	9.75	6.32043	64.8249
237550	Quizartinib (AC220)	0.340008	0.225444	66.3055
237484	AT7519	0.202952	0.141733	69.8354
237403	SNS-032 (BMS-387032)	0.0973071	0.0685771	70.4749
237390	JNJ-7706621	5.33702	3.96379	74.2697
237440	SU11274	7.62849	5.69358	74.6357
237427	Venetoclax - Ibrutinib	0.0370657	0.0290212	78.2967
237394	Afatinib (BIBW-2992)	1.6476	1.29359	78.5138
237567	Pelitinib (EKB-569)	0.932308	0.771962	82.8012
237503	Erlotinib	9.75	8.44888	86.6552
237482	Elesclomol	0.0101645	0.00890964	87.6543
237557	GDC-0941	0.308234	0.290916	94.3815
237397	Nilotinib	10	10	100
237398	Nilotinib	10	10	100
237459	H-89	10	10	100
237534	GW-2580	10	10	100
237535	GW-2580	10	10	100
237435	Sunitinib	1	1	100
237436	Sunitinib	1	1	100
237458	STO609	10	10	100
237448	Alisertib (MLN8237)	10	10	100
237505	AZD1480	10	10	100
237518	Barasertib (AZD1152-HQPA)	10	10	100
237447	Cediranib (AZD2171)	10	10	100
237457	CHIR-99021	10	10	100
237409	DBZ	10	10	100
237433	Doramapimod (BIRB 796)	10	10	100
237543	GDC-0879	10	10	100
237572	Gefitinib	10	10	100
237573	Gefitinib	10	10	100
237445	GSK-1904529A	10	10	100
237456	GSK690693	10	10	100
237491	Imatinib	10	10	100
237526	JAK Inhibitor I	10	10	100
237570	JNJ-38877605	10	10	100
237430	KU-55933	10	10	100
237454	Lapatinib	10	10	100
237455	Lapatinib	10	10	100
237553	MGCD-265	10	10	100
237389	MK-2206	10	10	100
237407	MLN120B	5	5	100
237419	MLN8054	10	10	100
237429	Motesanib (AMG-706)	10	10	100
237453	NF-kB Activation Inhibitor	10	10	100
237512	Pazopanib (GW786034)	10	10	100
237406	PHT-427	10	10	100
237442	Roscovitine (CYC-202)	10	10	100
237462	Ruxolitinib (INCB018424)	10	10	100
237463	Ruxolitinib (INCB018424)	10	10	100
237476	S31-201	10	10	100
237525	SB-431542	10	10	100
237549	Selumetinib (AZD6244)	10	10	100
237566	SGX-523	10	10	100
237475	TG100-115	10	10	100
237510	Tofacitinib (CP-690550)	10	10	100
237547	Vandetanib (ZD6474)	10	10	100
237386	Vatalanib (PTK787)	10	10	100
237401	Vismodegib (GDC-0449)	10	10	100
237522	XAV-939	10	10	100
237559	Arsenic Trioxide	10	10	100
237576	Azacytidine	10	10	100
237395	Vemurafenib (PLX-4032)	10	10	100
237396	Vemurafenib (PLX-4032)	10	10	100
237527	Bay 11-7085	10	10	100
237554	AGI-6780	10	10	100
237571	AGI-5198	10	10	100
237569	Nutlin 3a	10	10	100
237508	Azacitidine-CM	10	10	100
237521	AGI-6780 - CM	10	10	100
237536	SR9011	10	10	100
237546	Lovastatin	10	10	100
237560	Lenalidomide	10	10	100
237437	Artemisinin	10	10	100
237499	Panobinostat	0.0151056	0.0155698	103.073
237490	Linifanib (ABT-869)	6.33551	6.64796	104.932
237558	BMS-345541	5.31309	5.75788	108.372
237544	A-674563	0.58612	0.640209	109.228
237467	Ibrutinib (PCI-32765)	8.34601	9.42588	112.939
237552	PD173955	1.14535	1.30336	113.795
237388	PHA-665752	5.06595	5.9222	116.902
237529	Crizotinib (PF-2341066)	4.48803	5.27709	117.581
237575	ABT-737	1.18152	1.39885	118.394
237393	CYT387	2.27475	2.69955	118.675
237515	Palbociclib	7.67227	10	130.34
237551	Quizartinib (AC220)	0.340008	0.453857	133.484
237431	KI20227	7.15958	10	139.673
237422	VX-745	7.06395	10	141.564
237392	Idelalisib	7.03301	10	142.187
237443	Neratinib (HKI-272)	0.591945	0.908839	153.534
237444	KW-2449	6.19169	10	161.507
237493	Axitinib (AG-013736)	6.04021	10	165.557
237500	LY-333531	5.48156	9.2078	167.978
237561	YM-155	0.580938	1	172.135
237470	Sorafenib	5.54433	10	180.365
237471	Sorafenib	5.54433	10	180.365
237530	Crizotinib (PF-2341066)	4.48803	8.18008	182.264
237432	GSK-1838705A	5.19293	9.48814	182.713
237564	Vargetef	1.55813	2.89255	185.642
237513	Masitinib (AB-1010)	5.36832	10	186.278
237516	Crenolanib	5.15468	10	193.998
237517	Crenolanib	5.15468	10	193.998
237416	Rapamycin	4.81307	10	207.768
237417	Rapamycin	4.81307	10	207.768
237488	Saracatinib (AZD0530)	4.54653	10	219.948
237469	CI-1040 (PD184352)	4.51167	10	221.647
237477	PP242	0.21645	0.557997	257.795
237428	Regorafenib (BAY 73-4506)	1.90495	5.23535	274.828
237498	PRT062607	3.27079	10	305.736
237434	Cabozantinib	2.24954	7.35925	327.145
237533	17-AAG (Tanespimycin)	0.413248	1.50926	365.22
237489	NVP-TAE684	2.68287	10	372.736
237400	TAK-MLN9708	2.09352	7.83815	374.4
237568	Midostaurin	2.53504	10	394.471
237408	Volasertib (BI-6727)	0.773015	3.28818	425.371
237574	Bosutinib (SKI-606)	2.27223	10	440.096
237541	SCH-772984	1.81614	8.56123	471.398
237514	Cytarabine	2.10847	10	474.277
237496	Tivozanib (AV-951)	1.57608	10	634.484
237528	Foretinib (XL880)	0.297187	1.89424	637.391
237480	Entospletinib (GS-9973)	1.37764	10	725.88
237424	Selinexor	0.0873956	0.720844	824.806
237494	Gilteritinib	0.201848	1.75444	869.189
237542	Lenvatinib	1.0552	10	947.688
237501	INK-128	0.0317729	0.572235	1801.01
237531	BEZ235	0.167009	3.83147	2294.17
237506	Dasatinib	0.0328761	1	3041.72
237507	Dasatinib	0.0328761	1	3041.72
237556	GDC-0941	0.308234	10	3244.29
237418	PI-103	0.205259	10	4871.89
237555	JNJ-28312141	0.179675	10	5565.59
237502	Venetoclax	0.119179	6.77582	5685.41
237539	Trametinib (GSK1120212)	0.0423042	10	23638.3

## Sheet: Case 2
Result	Drug	Drug IC50 Value	Result IC50 Value	% Median IC50
12794	GSK-1838705A	5.19301	0.866478	16.6855
12865	R547	2.55887	0.809756	31.645
12848	Lestaurtinib (CEP-701)	0.126282	0.0461212	36.5223
12868	Cediranib (AZD2171)	10	3.88449	38.8449
12827	NVP-TAE684	2.62489	1.10598	42.1345
12787	GDC-0941	0.309472	0.141341	45.6715
12852	BI-2536	0.721476	0.430937	59.7299
12765	RAF265 (CHIR-265)	0.924416	0.571601	61.8337
12818	TG101348	0.634957	0.407845	64.2319
12790	AT7519	0.204539	0.1362	66.5887
12772	YM-155	0.581925	0.469827	80.7367
12876	Crenolanib	5.28121	4.34826	82.3345
12814	Crizotinib (PF-2341066)	4.49554	3.82926	85.1791
12826	BMS-345541	5.34158	4.66608	87.3541
12800	Sunitinib	1	0.883221	88.3221
12756	SNS-032 (BMS-387032)	0.0987828	0.0930794	94.2263
12735	Tozasertib (VX-680)	6.80783	6.55551	96.2936
12823	GW-2580	10	9.96353	99.6353
12828	Nilotinib	10	10	100
12829	Nilotinib	10	10	100
12830	Nilotinib	10	10	100
12846	H-89	10	10	100
12799	Compound 7	10	10	100
12862	PD98059	10	10	100
12801	Sunitinib	1	1	100
12802	Sunitinib	1	1	100
12747	STO609	10	10	100
12817	Go6976	10	10	100
12742	KN92	10	10	100
12833	KN93	10	10	100
12752	PP2	10	10	100
12877	Alisertib (MLN8237)	10	10	100
12741	AMPK Inhibitor	10	10	100
12845	AZD1480	10	10	100
12750	Barasertib (AZD1152-HQPA)	10	10	100
12841	CHIR-99021	10	10	100
12791	GDC-0879	10	10	100
12861	Gefitinib	10	10	100
12869	GSK-1904529A	10	10	100
12775	GSK690693	10	10	100
12781	Imatinib	10	10	100
12867	JAK Inhibitor I	10	10	100
12860	Lapatinib	10	10	100
12792	MEK1/2 Inhibitor	10	10	100
12858	MGCD-265	10	10	100
12810	MK-2206	10	10	100
12751	MLN120B	5	5	100
12839	Motesanib (AMG-706)	10	10	100
12825	NF-kB Activation Inhibitor	10	10	100
12793	p38 MAP Kinase Inhibitor	10	10	100
12795	Pazopanib (GW786034)	10	10	100
12812	PLX-4720	10	10	100
12831	R406	10	10	100
12754	Roscovitine (CYC-202)	10	10	100
12806	SB-202190	10	10	100
12739	SB-203580	10	10	100
12737	SB-431542	10	10	100
12853	Selumetinib (AZD6244)	10	10	100
12811	SGX-523	10	10	100
12778	SYK Inhibitor	10	10	100
12805	Tandutinib (MLN518)	10	10	100
12838	TG100-115	10	10	100
12758	Tofacitinib (CP-690550)	10	10	100
12859	Vandetanib (ZD6474)	10	10	100
12820	Vatalanib (PTK787)	10	10	100
12759	Erlotinib	9.5846	10	104.334
12763	Doramapimod (BIRB 796)	9.52384	10	105
12779	Bortezomib (Velcade)	0.315655	0.360813	114.306
12798	Ibrutinib (PCI-32765)	8.37922	10	119.343
12875	Crenolanib	5.28121	6.35374	120.308
12755	AKT Inhibitor IV	0.519203	0.687527	132.42
12785	Idelalisib	7.38164	10	135.471
12767	Flavopiridol	0.15586	0.213722	137.124
12821	KI20227	7.13363	10	140.181
12766	INK-128	0.0321844	0.045196	140.428
12782	VX-745	7.00713	10	142.712
12832	Linifanib (ABT-869)	6.52531	9.85883	151.086
12760	Axitinib (AG-013736)	6.15537	10	162.46
12854	KW-2449	6.03104	10	165.809
12855	Masitinib (AB-1010)	5.76207	10	173.549
12847	Afatinib (BIBW-2992)	1.64174	2.87354	175.03
12803	LY-333531	5.48082	10	182.454
12819	JNJ-7706621	5.37034	10	186.208
12768	Sorafenib	5.26999	10	189.754
12769	Sorafenib	5.26999	10	189.754
12770	Sorafenib	5.26999	10	189.754
12797	Canertinib (CI-1033)	5.18958	10	192.694
12822	LY294002	5.11087	9.85942	192.911
12809	PHA-665752	5.09223	10	196.378
12816	Quizartinib (AC220)	0.340077	0.673053	197.912
12789	PD153035	0.5	1	200
12736	JNK Inhibitor II	23.045	50	216.967
12849	CI-1040 (PD184352)	4.52267	10	221.108
12857	Rapamycin	4.47564	10	223.432
12777	Staurosporine	0.358125	0.809044	225.911
12788	GDC-0941	0.309472	0.83374	269.407
12835	Ponatinib (AP24534)	0.144239	0.414224	287.178
12874	Pelitinib (EKB-569)	0.928554	2.86621	308.675
12749	Midostaurin	2.63308	10	379.784
12837	Ponatinib (AP24534)	0.144239	0.562335	389.862
12774	Bosutinib (SKI-606)	2.42668	10	412.086
12753	CYT387	2.24814	10	444.812
12824	A-674563	0.531611	2.80552	527.739
12815	Quizartinib (AC220)	0.340077	1.98576	583.916
12850	PP242	0.208883	1.24268	594.915
12743	Vargetef	1.51308	10	660.902
12836	Ponatinib (AP24534)	0.144239	1	693.292
12866	PD173955	1.11312	10	898.378
12757	Dovitinib (CHIR-258)	0.878071	8.16928	930.366
12804	Foretinib (XL880)	0.27657	3.43561	1242.22
12745	Neratinib (HKI-272)	0.571751	10	1749.01
12762	PI-103	0.194324	3.65896	1882.91
12871	Dasatinib	0.030836	1	3242.96
12872	Dasatinib	0.030836	1	3242.96
12873	Dasatinib	0.030836	1	3242.96
12840	JNJ-28312141	0.179675	10	5565.59
12856	BEZ235	0.152127	10	6573.44
12776	Trametinib (GSK1120212)	0.0401225	10	24923.7
